# Supplementary material for: Clinical outcomes of catheter ablation for atrial fibrillation, atrial flutter, and atrial tachycardia in wild-type transthyretin amyloid cardiomyopathy: a proposed treatment strategy for catheter ablation in each arrhythmia
Source: Europace. 2024 Jun 27;26(6):euae155. doi: 10.1093/europace/euae155 (PMC11208780; doi:10.1093/europace/euae155)
Supplement: euae155_Supplementary_Data [file euae155_supplementary_data.zip]

Archive with 10 entries (10 files):
- Supplemental Figure Legends.docx
- Supplemental Figure S1.pptx
- Supplemental Figure S2.pptx
- Supplemental Figure S3.pptx
- Supplemental Figure S4.pptx
- Supplemental Figure S5.pptx
- Supplemental Figure S6.pptx
- Supplemental Table S1.docx
- Supplemental Table S2.docx
- Supplementary material.docx
